# Supplementary material for: Systemic Therapy Is Associated with Improved Oncologic Outcomes in Resectable Stage II/III Intrahepatic Cholangiocarcinoma: An Examination of the National Cancer Database over the Past Decade
Source: Cancers (Basel). 2022 Sep 3;14(17):4320. doi: 10.3390/cancers14174320 (PMC9454548; doi:10.3390/cancers14174320)
Supplement: Supplementary file 1 [file cancers-14-04320-s001.zip]

Archive with 1 entries (1 files):
- cancers-1847323-supplementary.pdf
